# Supplementary material for: Clones reactive to apoptotic cells and specific chemical adducts are prevalent among human thymic B cells
Source: Front Immunol. 2024 Oct 21;15:1462126. doi: 10.3389/fimmu.2024.1462126 (PMC11532181; doi:10.3389/fimmu.2024.1462126)
Supplement: Supplementary file 1 [file Table1.xlsx]

## Sheet: Table S1
Supp. Table 1: Adducts and antigens used for ELISA panel
Adducts	Amino acid modify	Peptide Sequence	Formula	M.W.	Purity	Source	Coating concentration
Unmodified Lysine	K	H2N-RRKRR-OH	C30H62N18O6	770.93	0.9931	Abclonal Science	10 µM
Monomethyl-Lys	K	H2N-RRK(Methylation)RR-OH	C31H64N18O6	784.92	0.9054	Abclonal Science	10 µM
Dimethyl-Lys	K	H2N-RRK(Dimethylation)RR-OH	C32H66N18O6	798.92	0.9297	Abclonal Science	10 µM
Trimethyl-Lys	K	H2N-RRK(Trimethylation)RR-OH	C33H68N18O6	812.92	0.9961	Abclonal Science	10 µM
Formyl-Lys	K	H2N-RRK(Formylation)RR-OH	C31H62N18O7	798.96	0.9181	Abclonal Science	10 µM
Propionyl-Lys	K	H2N-RRK(Propionylation)RR-OH	C33H66N18O7	826.93	0.9474	Abclonal Science	10 µM
Butyryl-Lys	K	H2N-RRK(Butyrylation)RR-OH	C34H68N18O7	841.04	0.9388	Abclonal Science	10 µM
2-Hydroxyisobutyryl-Lys	K	H2N-RRK(2-Hydroxyisobutyrylation)RR-OH	C34H68N18O8	857.03	0.9577	Abclonal Science	10 µM
Crotonyl-Lys	K	H2N-RRK(Crotonylation)RR-OH	C34H66N18O7	839.02	0.9873	Abclonal Science	10 µM
Malonyl-Lys	K	H2N-RRK(Malonylation)RR-OH	C33H64N18O9	856.99	0.9028	Abclonal Science	10 µM
Succinyl-Lys	K	H2N-RRK(Succinylation)RR-OH	C34H66N18O9	871.02	0.9808	Abclonal Science	10 µM
Glutaryl-Lys	K	H2N-RRK(Glutarylation)RR-OH	C35H68N18O9	885.04	0.9639	Abclonal Science	10 µM
Beta-hydroxybutyryl-Lys	K	H2N-RRK(β-hydroxybutyrylation)RR-OH	C34H68N18O8	857.02	0.9565	Abclonal Science	10 µM
Biotinyl-Lys	K	H2N-RRK(Biotiylation)RR-OH	C40H76N20O8S1	997.19	0.9794	Abclonal Science	10 µM
Carbamyl-Lys	K	H2N-RR(Homocitrulline)RR-OH	C34H68N18O8	813.92	0.9358	Abclonal Science	10 µM
N-homocysteinyl-Lys	K	H2N-RRK(Homocystine)RR-OH	C34H69N19O7S1	888.07	0.9233	Abclonal Science	10 µM
Acetyl-Lys	K	H2N-K(Acetylation)x5-OH	n/a	869	>90%	New England pep	10 µM
MDA-Lys (Malondialdehyde)	K	H2N-K(MDALys)x5-OH	n/a	n/a	n/a	New England pep	10 µM
Pyrraline	K		C12H18N2O4	254.28	n/a	Toronto Research Chemicals	1 mM
CEL (N ε -(1-Carboxyethyl)-L-lysine)	K		C9H18N2O4	218.25	≥95%	Cayman Chemicals	1 mM
CML (Carboxymethyl-lysine)	K		C8H16N2O4	204.226	≥95%	Cayman Chemicals	1 mM
Fructose lysine	K		C12H24N2O7	308.331	0.9	Synthose	1 mM
NEDD8	K		n/a	8600	0.95	Fisher Scientific	1 µM
SUMO2	K		n/a	10600	n/a	Creative BioMart	1 µM
Protoporphyrin IX	K		C34H34N4O4	562.7	≥95%	Enzo Life Sciences	1 mM
Billirubin	K		C33H36N4O4	584.7	≥95%	Cayman Chemicals	1 mM
PLP (Pyridoxal phosphate - active form of vitamin B6)	K		C8H10NO6	265.2	≥95%	Cayman Chemicals	1 mM
Unmodified Arginine	R	H2N-RRRRR-OH	C30H62N20O6	798.94	0.9957	Abclonal Science	10 µM
Monomethyl-Arg	R	H2N-RRR(Methylation)RR-OH	C31H64N20O6	812.93	0.9711	Abclonal Science	10 µM
Asymmetric dimethyl-Arg	R	H2N-RRR(Asymmetric dimethylation)RR-OH	C30H62N22O6	826.93	0.9851	Abclonal Science	10 µM
Symmetric dimethyl-Arg	R	H2N-RRR(Symmetric Dimethylation)RR-OH	C32H66N20O6	826.93	0.9432	Abclonal Science	10 µM
Citrulline-Arg	R	H2N-RR(Cit)RR-OH	C30H61N19O7	799.94	0.9878	Abclonal Science	10 µM
MDA-Arg (Malondialdehyde)	R	H2N-K(MDAArg)x5-OH	n/a		n/a	Abclonal Science	10 µM
Unmodified Serine	S	H2N-RRSRR-OH	C27H55N17O7	729.83	0.9712	Abclonal Science	10 µM
Phosphoryl-Ser	S	H2NRRS(Phosphorylation)RR-OH	C27H56N17P1O10	809.83	0.9884	Abclonal Science	10 µM
GlcNAcyl-Ser (O-linked-N-acetylglucosaminylation)	S	H2N-RRS(GlcNAc)RR-OH	C35H68N18O12	933.14	0.9316	Abclonal Science	10 µM
GalNAcyl-Ser	S	H2N-RRS(GalNAc)RR-OH	C35H68N18O12	933.14	0.9012	Abclonal Science	10 µM
Pyruvoyl-Ser	S	Pyruvoyl-RRRR-OH (N-terminal Pyruvoyl )	C21H52N16O7	712.81	0.9159	Abclonal Science	10 µM
Phosphatidylserine	S		C42H78NO10P	788	≥97%	Millipore Sigma	1 mM
Unmodified threonine	T	H2N-RRTRR-OH	C28H57N17O7	743.86	0.9723	Abclonal Science	10 µM
Phosphoryl-Thr	T	H2N-RRT(Phosphorylation)RR-OH	C28H58N17O10P1	823.86	0.9708	Abclonal Science	10 µM
Unmodified Histidine	H	H2N-RRHRR-OH	C30H57N19O6	779.9	0.9595	Abclonal Science	10 µM
Methyl-His	H	H2N-RR(N-3-methyl histidine)RR-OH	C31H61N19O7	793.91	0.9822	Abclonal Science	10 µM
Unmodified Methionine	M	H2N-RRMRR-OH	C29H59N17S1O6	773.95	0.9995	Abclonal Science	10 µM
Sulfenyl-Met (SO)	M	H2N-RR(Methionine-sulfoxide)RR-OH	C29H59N17O7S1	789.95	0.9535	Abclonal Science	10 µM
Sulfinyl-Met (SO2)	M	H2N-RR(Methionine-sulfone)RR-OH	C29H59N17O8S1	805.95	0.9195	Abclonal Science	10 µM
Demethyl-Met (Homocysteine)	M	H2N-RR(Homocysteine)RR-OH	C28H57N17S1O6	759.9	0.9562	Abclonal Science	10 µM
Unmodified Tyrosine	Y	H2N-RRYRR-OH	C33H59N17O7	805.93	0.9862	Abclonal Science	10 µM
Nitrate-Tyr	Y	H2N-RRY(Nitration)RR-OH	C34H60N17O9	850.93	0.9661	Abclonal Science	10 µM
Chlorine-Tyr	Y	H2N-RR(3-chloro-tyrosine)RR-OH	C33H58N17O7C1	840.43	0.9687	Abclonal Science	10 µM
Hydroxyl-Tyr (L-DOPA)	Y	H2N-RR(L-DOPA; 3,4-dihydroxy)RR-OH	C33H59N11O18	821.93	0.9914	Abclonal Science	10 µM
Phosphoryl-Tyr	Y	H2NRRY(Phosphorylation)RR-OH	C33H60N17P1O10	885.93	0.9819	Abclonal Science	10 µM
Iodine-Tyr	Y	H2N-RR(3-Iodo-L-tyrosine)RR-OH	C33H58I1N17O7	931.79	0.9927	Abclonal Science	10 µM
Sulfonyl-Tyr (SO3)	Y	H2N-RRY(O-Sulfonylation)RR-OH	C33H59N17S1O10	885.93	0.972	Abclonal Science	10 µM
FMN (Flavin mononucleotide)	Y		C17H20N4O9P	514.4	≥95%	Cayman Chemical	1 mM
FAD (Flavin adenine dinucleotide)	Y		C27H31N9Na2O15P2	829.51	≥95%	Millipore Sigma	1 mM
Unmodified Cystine	C	H2N-RR(Cystine)RR-OH	C30H60N18S2O8	865.05	0.9801	Abclonal Science	10 µM
Cysteine	C	H2N-RRCRR-OH	C27H55N17S1O6	745.9	0.9793	Abclonal Science	10 µM
S-Homocysteinyl-Cys	C	H2N-RRC(Homocystine)RR-OH	C28H56N17O6S1	759.91	0.9817	Abclonal Science	10 µM
Glutathione-Cys	C	H2N-RRC(GSH)RR-OH	C36H68N20O12S2	1037.19	0.9485	Abclonal Science	10 µM
S-palmitoyl-Cys	C	H2N-RRC(palmitoylation)RR-OH	C43H73N17O7S1	984.42	0.9174	Abclonal Science	10 µM
Sulfonyl-Cys (SO3H)	C	H2N-RRC(Sulfonylation,SO3)RR-OH	C27H55N17O9S1	793.9	0.9373	Abclonal Science	10 µM
Succinyl-Cys	C	H2N-RR(S-2-succinyl cysteine)RR-OH	C31H59N17O9S1	846.08	0.9355	Abclonal Science	10 µM
Unmodified Glycine	G	H2N-GRRRR-OH	C26H53N17O6	699.81	0.9053	Abclonal Science	10 µM
N-myristoyl-Gly	G	(N-myristoylation)-GRRRR-OH	C40H79N17O7	910.16	0.9645	Abclonal Science	10 µM
Unmodified Tryptophan	W	H2N-RRWRR-OH	C35H60N18O6	828.97	0.9799	Abclonal Science	10 µM
Dioxygenyl-Trp	W	H2N-RR(Kynurenine)RR-OH	C48H70N18O9	833.21	0.9784	Abclonal Science	10 µM
Unmodified Glutamic Acid	E	H2N-RRERR-OH	C29H57N17O8	771.87	0.9915	Abclonal Science	10 µM
Gamma-carboxyl-Glu	E	H2N-RR(γGlu)RR-OH	C30H57N17O10	815.92	0.988	Abclonal Science	10 µM
Other residues
Adenosine 5′-diphosphoribose (ADP-Ribose)			C15H23N5O14P2	559.32	≥93%	Millipore Sigma	1 mM
Ubiquitin			n/a	8.5 kDa	0.95	Fisher Scientific	1 µM
Small ubiquitin-related modifier 1 (SUMO1)			n/a	11.5 kDa	n/a	Creative BioMart	1 µM
Neu5Gc (N-Glycolylneuraminic acid)			C11H19NO10	382.4	n/a	GlycoNZ	1 mM
Neu5Ac (N-Acetylneuraminic acid)			C11H19NO4	471.5	n/a	GlycoNZ	1 mM
Ribose			C5H10O5	150.13	0.99	Millipore Sigma	1 mM
PQQ (Pyrroloquinoline quinone )			C16H6N2O8	330.2	≥95%	Cayman Chemical	1 mM
V B9 (Folic acid)			C19H23N7O6	445.43	≥65%	Millipore Sigma	1 mM
TPP (Thiamine pyrophosphate)			C12H19ClN4O7P2S	460.77	≥95%	Millipore Sigma	1 mM
V B12 (Cobalamin)			C63H88CoN14O14P	1355.4	≥95%	Cayman Chemical	1 mM
NAD (Nicotinamide adenine dinucleotide)			C21H27N7O14P2	663.4	0.9	Cayman Chemical	1 mM
ATP (Adenosine triphosphate)			C10H14N5O13P3	551.1	≥95%	Cayman Chemical	1 mM
CTP (Cytidine triphosphate)			C9H14N3O14P3	527.1	≥95%	Cayman Chemical	1 mM
SAM (S-Adenosyl methionine)			C15H23ClN6O5S	507.82	≥75%	Millipore Sigma	1 mM
V B1 (Thiamine)			C12H17N4OS	337.3	≥98%	Cayman Chemical	1 mM
V C (L-ascorbic acid)			C6H8O6	176.1	≥95%	Cayman Chemical	1 mM
Tetrahydrobiopterin			C9H15N5O3	314.17	n/a	Millipore Sigma	1 mM
VA Retinal			C20H28O	284.44	≥98%	Millipore Sigma	1 mM
V K2 (Menaquinone)			C31H40O2	444.7	≥98%	Cayman Chemical	1 mM
Co Q10 (Ubiquinone (coenzyme Q-10)			C59H90O4	863.34	≥98%	Millipore Sigma	1 mM
Co M (2-Sulfanylethanesulfonate (coenzyme M)			C2H5O3S2	164.2	≥95%	Cayman Chemical	1 mM
V B6 (Pyridoxine)			C8H11NO3	169.2	≥98%	Cayman Chemical	1 mM
4-HNE GSH (4-hydroxy Nonenal Glutathione)			C19H33N3O8S	577.6	≥95%	Cayman Chemical	1 mM
4-HNE cysteine (4-hydroxy Nonenal Mercapturic Acid)			C14H25NO5S	319.4	≥98%	Cayman Chemical	10 µM
M1G (pyrimido[1,2-a]purin-10(3H)-one)			C₈H₅N₅O	187.76	.	Toronto Research Chemicals	10 µM
Pentosidine			C17H26N6O4	378.433	≥98%	Cayman Chemical	10 µM
UDP-GlcNAc (UDP-N-acetyl-D-Glucosamine)			C17H25N3O17P2 • 2Na [XH2O]	651.3	≥95%	Cayman Chemical	10 µM
Co-Methyl (Methylcobalamin)			C63H91CoN13O14P	1344.4	.	Sigma	10 µM
Co-A (Coenzyme A)			C21H36N7O16P3S	767.535	≥90%	Cayman Chemical	10 µM
ADP (Adenosine diphosphate)			C10H15N5O10P2	427.2	≥95%	Sigma	10 µM
Ox GSH (Oxidized glutathione)			C20H32N6O12S2	612.63	≥98%	Sigma	10 µM
D-ribose 5-phosphate			C5H9Na2O8P · 2H2O	310.1	≥99%	Sigma	10 µM
AMP (Adenosine monophosphate)			C10H14N5O7P · H2O	365.24	≥97%	Sigma	10 µM
V K1 (Phytonadione)			C31H46O2	450.7	.	Sigma	10 µM
V K3 (Menadione)			C11H8O2	172.2	.	Sigma	10 µM

## Sheet: Table S2
Supp. Table 2: Software Packages and References for Bioinformatic Analysis
Package	Version	Maintainer	Citation
base	4.3.1	R Core Team <do-use-Contact-address@r-project.org>
cluster	2.1.6	Martin Maechler <maechler@stat.math.ethz.ch>
datasets	4.3.1	R Core Team <do-use-Contact-address@r-project.org>
dendextend	1.17.1	Tal Galili <tal.galili@gmail.com>
dplyr	1.1.3	Hadley Wickham <hadley@posit.co>	Wickham H, François R, Henry L, Müller K, Vaughan D (2023). dplyr: A Grammar of Data Manipulation. https://dplyr.tidyverse.org, https://github.com/tidyverse/dplyr.
forcats	1.0.0	Hadley Wickham <hadley@rstudio.com>	Wickham H (2023). forcats: Tools for Working with Categorical Variables (Factors). https://forcats.tidyverse.org/, https://github.com/tidyverse/forcats.
ggplot2	3.4.4	Thomas Lin Pedersen <thomas.pedersen@posit.co>	Wickham H (2016). ggplot2: Elegant Graphics for Data Analysis. Springer-Verlag New York. ISBN 978-3-319-24277-4, <https://ggplot2.tidyverse.org.
graphics	4.3.1	R Core Team <do-use-Contact-address@r-project.org>
grDevices	4.3.1	R Core Team <do-use-Contact-address@r-project.org>
heatmaply	1.5.0	Tal Galili <tal.galili@gmail.com>
janitor	2.2.0	Sam Firke <samuel.firke@gmail.com>	Firke S (2023). janitor: Simple Tools for Examining and Cleaning Dirty Data. https://github.com/sfirke/janitor, https://sfirke.github.io/janitor/.
lubridate	1.9.3	Vitalie Spinu <spinuvit@gmail.com>	Grolemund G, Wickham H (2011). "Dates and Times Made Easy with lubridate." Journal of Statistical Software, 40(3), 1-25. <https://www.jstatsoft.org/v40/i03/.
methods	4.3.1	R Core Team <do-use-Contact-address@r-project.org>
pheatmap	1.0.12	Raivo Kolde <rkolde@gmail.com>
plotly	4.10.4	Carson Sievert <cpsievert1 at gmail.com>	Sievert C (2020). Interactive Web-Based Data Visualization with R, plotly, and shiny. Chapman and Hall/CRC. ISBN 9781138331457, https://plotly-r.com.
purrr	1.0.2	Hadley Wickham <hadley@rstudio.com>	Wickham H, Henry L (2023). purrr: Functional Programming Tools. https://purrr.tidyverse.org/, https://github.com/tidyverse/purrr.
RColorBrewer	1.1-3	Erich Neuwirth <erich.neuwirth@univie.ac.at>
R	4.3.1		R Core Team (2023). R: A Language and Environment for Statistical Computing. R Foundation for Statistical Computing, Vienna, Austria. <https://www.R-project.org/.
readr	2.1.4	Jennifer Bryan <jenny@posit.co>	Wickham H, Hester J, Bryan J (2023). readr: Read Rectangular Text Data. https://readr.tidyverse.org, https://github.com/tidyverse/readr.
S4Vectors	0.38.2	Hervé Pagès <hpages.on.github@gmail.com>	Pagès H, Lawrence M, Aboyoun P (2023). S4Vectors: Foundation of vector-like and list-like containers in Bioconductor. doi:10.18129/B9.bioc.S4Vectors <https://doi.org/10.18129/B9.bioc.S4Vectors, R package version 0.38.2, <https://bioconductor.org/packages/S4Vectors.
readxl	1.4.3	Jennifer Bryan <jenny@posit.co>	Wickham H, Bryan J (2023). readxl: Read Excel Files. https://readxl.tidyverse.org, https://github.com/tidyverse/readxl.
stats	4.31	R Core Team <do-use-Contact-address@r-project.org>
stringr	1.5.1	Hadley Wickham <hadley@rstudio.com>	Wickham H (2022). stringr: Simple, Consistent Wrappers for Common String Operations. https://stringr.tidyverse.org, https://github.com/tidyverse/stringr.
tibble	3.2.1	Kirill Müller <kirill@cynkra.com>	Müller K, Wickham H (2023). tibble: Simple Data Frames. https://tibble.tidyverse.org/, https://github.com/tidyverse/tibble.
tidyr	1.3.0	Hadley Wickham <hadley@posit.co>	Wickham H, Vaughan D, Girlich M (2023). tidyr: Tidy Messy Data. https://tidyr.tidyverse.org, https://github.com/tidyverse/tidyr.
tidyverse	2.0.0	Hadley Wickham <hadley@rstudio.com>	Wickham H, Averick M, Bryan J, Chang W, McGowan LD, François R, Grolemund G, Hayes A, Henry L, Hester J, Kuhn M, Pedersen TL, Miller E, Bache SM, Müller K, Ooms J, Robinson D, Seidel DP, Spinu V, Takahashi K, Vaughan D, Wilke C, Woo K, Yutani H (2019). "Welcome to the tidyverse." Journal of Open Source Software, 4(43), 1686. doi:10.21105/joss.01686 <https://doi.org/10.21105/joss.01686.
utils	4.3.1	R Core Team <do-use-Contact-address@r-project.org>
viridis	0.6.4	Simon Garnier <garnier@njit.edu>
viridisLite	0.4.2	Simon Garnier <garnier@njit.edu>
